# Supplementary material for: A biochemical analysis of Black Soldier fly (Hermetia illucens) larval frass plant growth promoting activity
Source: PLoS One. 2023 Jul 19;18(7):e0288913. doi: 10.1371/journal.pone.0288913 (PMC10355398; doi:10.1371/journal.pone.0288913)
Supplement: S3 File — (XLS) [file pone.0288913.s003.xls]

## Sheet: Sheet1
Sample name	Sample NO.	Diluted vol (mL)	Weighing vol (mL)	IAA		MEJA		ABA		JA		GA1		GA3		GA4		GA7
				Detection conc (ng/mL)	Content (ng/mL)	Detection conc (ng/mL)	Content (ng/mL)	Detection conc (ng/mL)	Content (ng/mL)	Detection conc (ng/mL)	Content (ng/mL)	Detection conc (ng/mL)	Content (ng/mL)	Detection conc (ng/mL)	Content (ng/mL)	Detection conc (ng/mL)	Content (ng/mL)	Detection conc (ng/mL)	Content (ng/mL)
BSF frass	B1	0.2	5	8.94	0.3576	0.497558	0.0199023	0.97	0.0388	4.44	0.1776	0.17	0.0068	0.26	0.0104	0.216818	0.00867272	0.02	0.0008
Catering waste leachate -S1*	B2	0.2	5	1279.01	51.1604	0.767975	0.030719	135.19	5.4076	24.92	0.9968	0.62	0.0248	0.34	0.0136	0.874563	0.0349825	0.34	0.0136
Catering waste leachate -S2*	B2	0.2	5	1240.31	49.6124	0.76	0.0304	133.14	5.3256	24.44	0.9776	0.649054	0.0259621	0.339063	0.0135625	0.88	0.0352	0.351973	0.0140789
Average S1, S2					50.3864		0.0305595		5.3666		0.9872		0.0253811		0.0135813		0.0350913		0.0138395
*S1 and S2 = duplicate samples analyzed by HPLC -GC-MS
